# Supplementary material for: Generation and Characterization of Cisplatin-Resistant Oral Squamous Cell Carcinoma Cells Displaying an Epithelial–Mesenchymal Transition Signature
Source: Cells. 2025 Aug 24;14(17):1311. doi: 10.3390/cells14171311 (PMC12427644; doi:10.3390/cells14171311)
Supplement: Supplementary file 1 [file cells-14-01311-s001.zip]

Archive with 9 entries (9 files):
- Figure S1.tiff
- Figure S2.tiff
- File S1.pdf
- Table S1.pdf
- Table S2.pdf
- Table S3.pdf
- Table S4.pdf
- Table S5.pdf
- Table S6.pdf
